# Supplementary material for: Transitional Care Interventions in Improving Patient and Caregiver Outcomes After Discharge: A Scoping Review
Source: Healthcare (Basel). 2025 Feb 4;13(3):312. doi: 10.3390/healthcare13030312 (PMC11817558; doi:10.3390/healthcare13030312)
Supplement: Supplementary file 1 [file healthcare-13-00312-s001.zip]

Archive with 3 entries (3 files):
- Supplementary File S2. Final query.pdf
- Supplementary File S1. PRISMA checklist.pdf
- Supplementary File S3. Characteristics of studies included.pdf
